# Supplementary material for: Ten simple rules for developing visualization tools in genomics
Source: PLoS Comput Biol. 2022 Nov 10;18(11):e1010622. doi: 10.1371/journal.pcbi.1010622 (PMC9648702; doi:10.1371/journal.pcbi.1010622)
Supplement: S1 File — Text file including the extraction method and request string used to count tools from the awesome genome visualization list and publications related to genomic visualization from PMC. (TXT) [file pcbi.1010622.s001.txt]

SOURCE;EXTERNAL_ID;PMCID;DOI;AUTHORS;PUBLICATION_YEAR;PUBLICATION_MONTH;TITLE;JOURNAL;VOLUME;ISSUE;PAGE_INFO;PUBLISHER;TIMES_CITED;GRANTS;OPEN_ACCESS;LICENSE;FIRST_PUB_DATE (dd/mm/yyyy);EMBARGO_DATE (dd/mm/yyyy);IN_EPMC;EPMC_AUTH_MAN
MED;23346040;PMC3543928;10.5808/gi.2012.10.4.263;"Kim, Nayoung; Park, Herin; He, Ningning; Lee, Hyeon Young; Yoon, Sukjoon";2012;12;QCanvas: An Advanced Tool for Data Clustering and Visualization of Genomics Data.;Genomics Inform;10;4;263-265;;17;;Y;cc by-nc;31/12/2012;;Y;N
MED;24811976;;10.1016/j.jchromb.2014.04.030;"Eichner, Johannes; Rosenbaum, Lars; Wrzodek, Clemens; Häring, Hans-Ulrich; Zell, Andreas; Lehmann, Rainer";2014;9;Integrated enrichment analysis and pathway-centered visualization of metabolomics, proteomics, transcriptomics, and genomics data by using the InCroMAP software.;J Chromatogr B Analyt Technol Biomed Life Sci;966;;77-82;;20;"""Innovative Medicine Initiative Joint Undertaking"":""115001"",""German Center for Diabetes Research"":""DZD eV; 01GI0925"",""BMBF"":""FkZ 01GI1104A""";N;;25/04/2014;;N;N
MED;24338354;PMC4017360;10.1093/infdis/jit812;"Preston, Mark D; Assefa, Samuel A; Ocholla, Harold; Sutherland, Colin J; Borrmann, Steffen; Nzila, Alexis; Michon, Pascal; Hien, Tran Tinh; Bousema, Teun; Drakeley, Christopher J; Zongo, Issaka; Ouédraogo, Jean-Bosco; Djimde, Abdoulaye A; Doumbo, Ogobara K; Nosten, Francois; Fairhurst, Rick M; Conway, David J; Roper, Cally; Clark, Taane G";2014;6;PlasmoView: a web-based resource to visualise global Plasmodium falciparum genomic variation.;J Infect Dis;209;11;1808-1815;;18;"""Medical Research Council"":""TGC MR/J005398/1"",""Wellcome Trust"":""101113"",""Wellcome Trust"":""WT084289MA"",""Intramural NIH HHS"":""ID_NOT_SUPPLIED""";Y;cc by;12/12/2013;;Y;N
MED;26834993;PMC4706055;10.12688/f1000research.7016.2;"Lun, Aaron T L; Smyth, Gordon K";2015;;From reads to regions: a Bioconductor workflow to detect differential binding in ChIP-seq data.;F1000Res;4;;1080;;11;;Y;cc by;16/10/2015;;Y;N
MED;26674615;PMC4670015;10.12688/f1000research.7035.1;"Love, Michael I; Anders, Simon; Kim, Vladislav; Huber, Wolfgang";2015;;RNA-Seq workflow: gene-level exploratory analysis and differential expression.;F1000Res;4;;1070;;98;"""NCI NIH HHS"":""T32 CA009337""";Y;cc by;14/10/2015;;Y;N
MED;25918033;;10.1016/j.ygeno.2015.04.004;"Lee, Kang-Hoon; Shin, Kyung-Seop; Lim, Debora; Kim, Woo-Chan; Chung, Byung Chang; Han, Gyu-Bum; Roh, Jeongkyu; Cho, Dong-Ho; Cho, Kiho";2015;7;Repetitive element signature-based visualization, distance computation, and classification of 1766 microbial genomes.;Genomics;106;1;30-42;;0;"""Shriners of North America"":""86800"",""Shriners of North America"":""84302""";N;;23/04/2015;;N;N
MED;25261406;;10.1093/molbev/msu276;"Noll, Angela; Grundmann, Norbert; Churakov, Gennady; Brosius, Jürgen; Maka?owski, Wojciech; Schmitz, Jürgen";2015;1;GPAC-genome presence/absence compiler: a web application to comparatively visualize multiple genome-level changes.;Mol Biol Evol;32;1;275-286;;5;;N;;25/09/2014;;N;N
MED;26038725;PMC4451017;10.7717/peerj.970;"Hart, Steven N; Moore, Raymond M; Zimmermann, Michael T; Oliver, Gavin R; Egan, Jan B; Bryce, Alan H; Kocher, Jean-Pierre A";2015;;PANDA: pathway and annotation explorer for visualizing and interpreting gene-centric data.;PeerJ;3;;e970;;3;;Y;cc by;19/05/2015;;Y;N
MED;25684358;;10.1002/pmic.201400186;"Carvalho, Ana Sofia; Penque, Deborah; Matthiesen, Rune";2015;6;Bottom up proteomics data analysis strategies to explore protein modifications and genomic variants.;Proteomics;15;11;1789-1792;;0;"""Fundação para a Ciência e a Tecnologia"":""SFRH/BPD/85569/2012"",""Fundação para a Ciência e a Tecnologia"":""EXPL/DTP-PIC/0616/2013"",""Fundação para a Ciência e a Tecnologia"":""FCT investigator program 2012""";N;;30/03/2015;;N;N
MED;27005934;PMC4804509;10.1186/s12859-016-0989-6;"Zhang, Hongen; Meltzer, Paul S; Davis, Sean R";2016;3;caOmicsV: an R package for visualizing multidimensional cancer genomic data.;BMC Bioinformatics;17;;141;;2;"""Intramural NIH HHS"":""ID_NOT_SUPPLIED"",""National Cancer Institute"":""Intramural Research Program""";Y;cc by;22/03/2016;;Y;N
MED;27089965;PMC4835841;10.1186/s12859-016-1051-4;"Gu, Zuguang; Eils, Roland; Schlesner, Matthias";2016;4;gtrellis: an R/Bioconductor package for making genome-level Trellis graphics.;BMC Bioinformatics;17;;169;;8;;Y;cc by;18/04/2016;;Y;N
MED;27153821;PMC4858867;10.1186/s12859-016-1055-0;"Guizard, Sébastien; Piégu, Benoît; Bigot, Yves";2016;5;DensityMap: a genome viewer for illustrating the densities of features.;BMC Bioinformatics;17;1;204;;8;"""Région Centre Val de Loire"":""AviGeS"",""Institut National de la Recherche Agronomique"":""PhD"",""Centre National de la Recherche Scientifique"":""GDR 3546""";Y;cc by;06/05/2016;;Y;N
MED;27565432;PMC5002099;10.1186/s12864-016-3028-0;"Solomon, Oz; Kunik, Vered; Simon, Amos; Kol, Nitzan; Barel, Ortal; Lev, Atar; Amariglio, Ninette; Somech, Raz; Rechavi, Gidi; Eyal, Eran";2016;8;G23D: Online tool for mapping and visualization of genomic variants on 3D protein structures.;BMC Genomics;17;;681;;11;;Y;cc by;26/08/2016;;Y;N
MED;27260942;PMC4891823;10.1186/s12864-016-2686-2;"Catanese, Helen N; Brayton, Kelly A; Gebremedhin, Assefaw H";2016;6;RepeatAnalyzer: a tool for analysing and managing short-sequence repeat data.;BMC Genomics;17;;422;;6;"""Washington State University"":""start-up fund"",""National Science Foundation"":""IIS-1553528""";Y;cc by;03/06/2016;;Y;N
MED;28048759;;10.1118/1.4957449;Zhu, Yitan;2016;6;TU-A-207B-00: Imaging Genomics Associations and Biological Correlates of Radiomics.;Med Phys;43;6;3741;;0;;N;;01/06/2016;;N;N
MED;27008022;;10.1007/978-1-4939-3578-9_16;"Hahne, Florian; Ivanek, Robert";2016;;Visualizing Genomic Data Using Gviz and Bioconductor.;Methods Mol Biol;1418;;335-351;;262;;N;;01/01/2016;;N;N
MED;26519411;;10.1007/978-1-4939-3167-5_14;"Milne, Iain; Milne, Iain; Bayer, Micha; Stephen, Gordon; Cardle, Linda; Marshall, David";2016;;Tablet: Visualizing Next-Generation Sequence Assemblies and Mappings.;Methods Mol Biol;1374;;253-268;;22;;N;;01/01/2016;;N;N
MED;26921390;PMC4868116;10.1093/molbev/msw046;"Huerta-Cepas, Jaime; Serra, François; Bork, Peer";2016;6;ETE 3: Reconstruction, Analysis, and Visualization of Phylogenomic Data.;Mol Biol Evol;33;6;1635-1638;;581;;Y;cc by;26/02/2016;;Y;N
MED;27069789;PMC4824900;10.7717/peerj.1839;"Delmont, Tom O; Eren, A Murat";2016;;Identifying contamination with advanced visualization and analysis practices: metagenomic approaches for eukaryotic genome assemblies.;PeerJ;4;;e1839;;45;"""University of Chicago"":""ID_NOT_SUPPLIED"",""Frank R. Lillie Research Innovation Award"":""ID_NOT_SUPPLIED""";Y;cc by;29/03/2016;;Y;N
MED;26739384;;10.1016/j.tig.2015.12.002;Nielsen, Cydney B;2016;2;Visualization: A Mind-Machine Interface for Discovery.;Trends Genet;32;2;73-75;;0;;N;;28/12/2015;;N;N
MED;29137598;PMC5686826;10.1186/s12859-017-1930-3;"Zhu, Tao; Zhu, Tao; Liang, Chengzhen; Meng, Zhigang; Guo, Sandui; Zhang, Rui";2017;11;GFF3sort: a novel tool to sort GFF3 files for tabix indexing.;BMC Bioinformatics;18;1;482;;1;"""Ministry of Agriculture of the People's Republic of China"":""2016ZX08005004"",""National Natural Science Foundation of China"":""31771850"",""Ministry of Agriculture of the People&apos;s Republic of China"":""2016ZX08005004""";Y;cc by;14/11/2017;;Y;N
MED;28472919;PMC5418709;10.1186/s12859-017-1664-2;"Sun, Liang; Zhu, Yongnan; Mahmood, A S M Ashique; Tudor, Catalina O; Ren, Jia; Vijay-Shanker, K; Chen, Jian; Schmidt, Carl J";2017;5;WebGIVI: a web-based gene enrichment analysis and visualization tool.;BMC Bioinformatics;18;1;237;;5;;Y;cc by;04/05/2017;;Y;N
MED;28521741;PMC5437519;10.1186/s12859-017-1679-8;"Domanska, Diana; Vodák, Daniel; Lund-Andersen, Christin; Salvatore, Stefania; Hovig, Eivind; Sandve, Geir Kjetil";2017;5;The rainfall plot: its motivation, characteristics and pitfalls.;BMC Bioinformatics;18;1;264;;5;;Y;cc by;18/05/2017;;Y;N
MED;29244014;PMC5731503;10.1186/s12859-017-1919-y;"Aganezov, Sergey S; Alekseyev, Max A";2017;12;CAMSA: a tool for comparative analysis and merging of scaffold assemblies.;BMC Bioinformatics;18;Suppl 15;496;;2;;Y;cc by;06/12/2017;;Y;N
MED;28153045;PMC5290614;10.1186/s12859-017-1479-1;"Wilgenbusch, James C; Huang, Wen; Gallivan, Kyle A";2017;2;Visualizing phylogenetic tree landscapes.;BMC Bioinformatics;18;1;85;;4;"""Division of Biological Infrastructure"":""EF-0849861"",""Division of Biological Infrastructure"":""DBI-1262476""";Y;cc by;02/02/2017;;Y;N
MED;29202689;PMC5715631;10.1186/s12859-017-1945-9;"Jalili, Vahid; Matteucci, Matteo; Masseroli, Marco; Ceri, Stefano";2017;12;Explorative visual analytics on interval-based genomic data and their metadata.;BMC Bioinformatics;18;1;536;;1;"""European Research Council"":""ID_NOT_SUPPLIED""";Y;cc by;04/12/2017;;Y;N
MED;28061750;PMC5217618;10.1186/s12859-016-1430-x;"Tebel, Katrin; Boldt, Vivien; Steininger, Anne; Port, Matthias; Ebert, Grit; Ullmann, Reinhard";2017;1;GenomeCAT: a versatile tool for the analysis and integrative visualization of DNA copy number variants.;BMC Bioinformatics;18;1;19;;3;"""German Ministry of Defense"":""ID_NOT_SUPPLIED"",""Deutsche Forschungsgemeinschaft"":""UL 342/2-2""";Y;cc by;06/01/2017;;Y;N
MED;28929968;PMC5606219;10.1186/s12859-017-1786-6;"Sowpati, Divya Tej; Srivastava, Surabhi; Dhawan, Jyotsna; Mishra, Rakesh K";2017;9;C-State: an interactive web app for simultaneous multi-gene visualization and comparative epigenetic pattern search.;BMC Bioinformatics;18;Suppl 10;392;;0;;Y;cc by;13/09/2017;;Y;N
MED;29065857;PMC5655900;10.1186/s12864-017-4169-5;"Jha, Vineet; Singh, Gulzar; Kumar, Shiva; Sonawane, Amol; Jere, Abhay; Anamika, Krishanpal";2017;10;CGDV: a webtool for circular visualization of genomics and transcriptomics data.;BMC Genomics;18;1;823;;2;;Y;cc by;24/10/2017;;Y;N
MED;28506246;PMC5430618;10.1186/s12864-017-3721-7;"Lin, Jake; Kramna, Lenka; Autio, Reija; Hyöty, Heikki; Nykter, Matti; Cinek, Ondrej";2017;5;Vipie: web pipeline for parallel characterization of viral populations from multiple NGS samples.;BMC Genomics;18;1;378;;12;"""Tampereen Yliopisto"":""BMT Grad School"",""Technologická Agentura ?eské Republiky (CZ)"":""15-31426A""";Y;cc by;15/05/2017;;Y;N
MED;29070035;PMC5657101;10.1186/s12864-017-4167-7;"Lopez, David; Montoya, Dennis; Ambrose, Michael; Lam, Larry; Briscoe, Leah; Adams, Claire; Modlin, Robert L; Pellegrini, Matteo";2017;10;SaVanT: a web-based tool for the sample-level visualization of molecular signatures in gene expression profiles.;BMC Genomics;18;1;824;;17;"""NCI NIH HHS"":""P50 CA211015"",""NIAMS NIH HHS"":""P50 AR063020"",""NIAID NIH HHS"":""R21 AI121779"",""NIAMS NIH HHS"":""R01 AR040312"",""National Institutes of Health"":""5T32HG002536–13"",""U.S. Department of Energy"":""DE–FC02–02ER63421"",""NIAID NIH HHS"":""R01 AI022553""";Y;cc by;25/10/2017;;Y;N
MED;28361716;PMC5374595;10.1186/s12864-017-3499-7;"Tada, Ipputa; Tanizawa, Yasuhiro; Arita, Masanori";2017;3;Visualization of consensus genome structure without using a reference genome.;BMC Genomics;18;Suppl 2;208;;2;;Y;cc by;14/03/2017;;Y;N
MED;27585944;PMC5862238;10.1093/bib/bbw080;"Dunn, William; Burgun, Anita; Krebs, Marie-Odile; Rance, Bastien";2017;11;Exploring and visualizing multidimensional data in translational research platforms.;Brief Bioinform;18;6;1044-1056;;9;;Y;cc by-nc;01/11/2017;;Y;N
MED;28837811;PMC5571441;10.1016/j.cels.2017.07.007;"Schlaffner, Christoph N; Pirklbauer, Georg J; Bender, Andreas; Choudhary, Jyoti S";2017;8;Fast, Quantitative and Variant Enabled Mapping of Peptides to Genomes.;Cell Syst;5;2;152-156.e4;;4;"""Wellcome Trust"":""WT098051"",""NHGRI NIH HHS"":""U41 HG007234"",""Wellcome Trust"":""ID_NOT_SUPPLIED"",""NIH"":""U41HG007234""";Y;cc by;01/08/2017;;Y;N
MED;29043067;PMC5621122;10.12688/f1000research.12223.1;"Collado-Torres, Leonardo; Nellore, Abhinav; Jaffe, Andrew E";2017;;recount workflow: Accessing over 70,000 human RNA-seq samples with Bioconductor.;F1000Res;6;;1558;;18;"""NIGMS NIH HHS"":""R01 GM105705"",""NIMH NIH HHS"":""R21 MH109956""";Y;cc by;24/08/2017;;Y;N
MED;27873357;;10.1002/gepi.22012;"Leyens, Lada; Reumann, Matthias; Malats, Nuria; Brand, Angela";2017;1;Use of big data for drug development and for public and personal health and care.;Genet Epidemiol;41;1;51-60;;11;;N;;21/11/2016;;N;N
MED;28437135;;10.1089/cmb.2016.0213;"Barrios, David; Prieto, Carlos";2017;5;D3GB: An Interactive Genome Browser for R, Python, and WordPress.;J Comput Biol;24;5;447-449;;2;;N;;16/02/2017;;N;N
MED;27933530;;10.1007/978-1-4939-6427-7_13;"Oróstica, Karen Y; Verdugo, Ricardo A";2017;;Visualization of Results from Systems Genetics Studies in Chromosomal Context.;Methods Mol Biol;1488;;283-297;;0;;N;;01/01/2017;;N;N
MED;27987165;;10.1007/978-1-4939-6658-5_4;"Tamby, Jean Philippe; Brunaud, Véronique";2017;;FLAGdb<sup>++</sup>: A Bioinformatic Environment to Study and Compare Plant Genomes.;Methods Mol Biol;1533;;79-101;;0;;N;;01/01/2017;;N;N
MED;28383661;PMC5850731;10.1093/molbev/msx110;"Zhang, Javi; Khan, Asis; Kennard, Andrea; Grigg, Michael E; Parkinson, John";2017;7;PopNet: A Markov Clustering Approach to Study Population Genetic Structure.;Mol Biol Evol;34;7;1799-1811;;1;"""National Institutes of Health"":""ID_NOT_SUPPLIED"",""CIHR"":""MOP 84556""";N;;01/07/2017;01/07/2018;Y;N
MED;27802571;PMC5167639;10.1002/prot.25199;"Adebali, Ogun; Zhulin, Igor B";2017;1;Aquerium: A web application for comparative exploration of domain-based protein occurrences on the taxonomically clustered genome tree.;Proteins;85;1;72-77;;6;"""National Institutes of Health"":""GM072285"",""NIGMS NIH HHS"":""R01 GM072285"",""NIDCR NIH HHS"":""R01 DE024463"",""National Institutes of Health"":""DE024463""";N;;13/11/2016;;Y;N
MED;28704821;;10.1159/000478254;"Sarris, Konstantinos; Komianou, Angeliki; Patrinos, George P; Katsila, Theodora";2017;;Application of the DruGeVar Database in Cancer Genomics and Pharmacogenomics.;Public Health Genomics;20;2;142-147;;2;;N;;14/07/2017;;N;N
MED;29228171;PMC5905594;10.1093/bioinformatics/btx793;"Harrison, Katherine J; Crécy-Lagard, Valérie de; Zallot, Rémi";2018;4;Gene Graphics: a genomic neighborhood data visualization web application.;Bioinformatics;34;8;1406-1408;;26;"""National Institutes of Health"":""R01 GM70641"",""NIGMS NIH HHS"":""R01 GM070641""";N;;01/04/2018;15/04/2019;Y;N
MED;29194466;PMC5925771;10.1093/bioinformatics/btx757;"Cleary, Alan; Farmer, Andrew";2018;5;Genome Context Viewer: visual exploration of multiple annotated genomes using microsynteny.;Bioinformatics;34;9;1562-1564;;8;"""National Science Foundation"":""IOS-1444806""";Y;cc by-nc;01/05/2018;;Y;N
MED;29474529;PMC6061785;10.1093/bioinformatics/bty106;"Nelson, Andrew D L; Haug-Baltzell, Asher K; Davey, Sean; Gregory, Brian D; Lyons, Eric";2018;8;EPIC-CoGe: managing and analyzing genomic data.;Bioinformatics;34;15;2651-2653;;6;"""National Science Foundation"":""IOS – 1444490"",""National Science Foundation"":""IOS – 1339156""";Y;cc by-nc;01/08/2018;;Y;N
MED;29554215;PMC6061703;10.1093/bioinformatics/bty157;"Turner, Isaac; Garimella, Kiran V; Iqbal, Zamin; McVean, Gil";2018;8;Integrating long-range connectivity information into de Bruijn graphs.;Bioinformatics;34;15;2556-2565;;22;"""Wellcome Trust Research Studentship award"":""097310/Z/11/Z"",""Biotechnology and Biological Sciences Research Council"":""ID_NOT_SUPPLIED"",""Wellcome Trust"":""090532/Z/09/Z"",""Wellcome Trust"":""097310/Z/11/Z"",""Wellcome Trust"":""100956/Z/13/Z"",""Wellcome Trust"":""102541/A/13/Z"",""Royal Society Sir Henry Dale Fellowship"":""102541/Z/13/Z"",""Wellcome Trust"":""102541/Z/13/Z"",""Wellcome Trust"":""ID_NOT_SUPPLIED""";Y;cc by;01/08/2018;;Y;N
MED;29281001;;10.1093/bioinformatics/btx829;"Gaitatzes, Athanasios; Johnson, Sarah H; Smadbeck, James B; Vasmatzis, George";2018;5;Genome U-Plot: a whole genome visualization.;Bioinformatics;34;10;1629-1634;;12;"""Mayo Clinic Center for Individualized Medicine"":""ID_NOT_SUPPLIED"",""Mayo Clinic Genomics Systems Unit"":""ID_NOT_SUPPLIED""";N;;01/05/2018;;N;N
MED;29253110;;10.1093/bioinformatics/btx805;"Tang, Bixia; Li, Feifei; Li, Jing; Zhao, Wenming; Zhang, Zhihua";2018;4;Delta: a new web-based 3D genome visualization and analysis platform.;Bioinformatics;34;8;1409-1410;;6;;N;;01/04/2018;;N;N
MED;29949982;PMC6022659;10.1093/bioinformatics/bty292;"Almodaresi, Fatemeh; Sarkar, Hirak; Srivastava, Avi; Patro, Rob";2018;7;A space and time-efficient index for the compacted colored de Bruijn graph.;Bioinformatics;34;13;i169-i177;;16;"""NSF"":""BBSRC-NSF/BIO-1564917""";Y;cc by-nc;01/07/2018;;Y;N
MED;29871588;PMC5989462;10.1186/s12859-018-2219-x;"Lee, Jongin; Lee, Daehwan; Sim, Mikang; Kwon, Daehong; Kim, Juyeon; Ko, Younhee; Kim, Jaebum";2018;6;mySyntenyPortal: an application package to construct websites for synteny block analysis.;BMC Bioinformatics;19;1;216;;2;"""NCI NIH HHS"":""P30 CA072720"",""Konkuk University"":""2015"",""NIH HHS"":""S10 OD012346""";Y;cc by;05/06/2018;;Y;N
MED;29945570;PMC6020400;10.1186/s12859-018-2250-y;"Clarke, Thomas H; Brinkac, Lauren M; Inman, Jason M; Sutton, Granger; Fouts, Derrick E";2018;6;PanACEA: a bioinformatics tool for the exploration and visualization of bacterial pan-chromosomes.;BMC Bioinformatics;19;1;246;;3;"""NIAID NIH HHS"":""U19 AI110819"",""National Institute of Allergy and Infectious Diseases"":""U19AI110819""";Y;cc by;27/06/2018;;Y;N
MED;29699480;PMC5921565;10.1186/s12859-018-2160-z;"Hofmeister, Brigitte T; Schmitz, Robert J";2018;4;Enhanced JBrowse plugins for epigenomics data visualization.;BMC Bioinformatics;19;1;159;;8;"""NIGMS NIH HHS"":""T32GM007103"",""National Science Foundation"":""IOS-1546867"",""University of Georgia"":""ID_NOT_SUPPLIED"",""NIGMS NIH HHS"":""T32 GM007103"",""National Institute of General Medical Sciences"":""T32GM007103""";Y;cc by;25/04/2018;;Y;N
MED;30326846;PMC6192323;10.1186/s12859-018-2409-6;"Kang, Yeeok; Nam, Seong-Hyeuk; Park, Kyung Sun; Kim, Yoonjung; Kim, Jong-Won; Lee, Eunjung; Ko, Jung Min; Lee, Kyung-A; Park, Inho";2018;10;DeviCNV: detection and visualization of exon-level copy number variants in targeted next-generation sequencing data.;BMC Bioinformatics;19;1;381;;3;"""Ministry of Health and Welfare"":""A120030"",""NIA NIH HHS"":""K01 AG051791"",""Ministry of Education (KR)"":""NRF-2017R1E1A1A03070512"",""Ministry of Education"":""NRF-2017R1E1A1A03070512""";Y;cc by;16/10/2018;;Y;N
MED;29618320;PMC5885322;10.1186/s12864-018-4625-x;"Gu, Zuguang; Eils, Roland; Schlesner, Matthias; Ishaque, Naveed";2018;4;EnrichedHeatmap: an R/Bioconductor package for comprehensive visualization of genomic signal associations.;BMC Genomics;19;1;234;;50;"""BMBF-funded de.NBI HD-HuB network"":""#031A537A, #031A537C"",""the German Cancer Research Center-Heidelberg Center for Personalized Oncology"":""ID_NOT_SUPPLIED""";Y;cc by;04/04/2018;;Y;N
MED;29843604;PMC5975414;10.1186/s12864-018-4775-x;"Sun, Wenjie; Duan, Ting; Ye, Panmeng; Chen, Kelie; Zhang, Guanling; Lai, Maode; Zhang, Honghe";2018;5;TSVdb: a web-tool for TCGA splicing variants analysis.;BMC Genomics;19;1;405;;29;"""National Natural Science Foundation of China"":""81572716"",""National Natural Science Foundation of China"":""81672730"",""111 Project"":""B13026"",""Fundamental Research Funds for the Central Universities"":""172210271"",""National Natural Science Foundation of China (CN)"":""81572716""";Y;cc by;29/05/2018;;Y;N
MED;29363431;PMC5780747;10.1186/s12864-017-4337-7;"Zhao, Yongbing; Sun, Chen; Zhao, Dongyu; Zhang, Yadong; You, Yang; Jia, Xinmiao; Yang, Junhui; Wang, Lingping; Wang, Jinyue; Fu, Haohuan; Kang, Yu; Chen, Fei; Yu, Jun; Wu, Jiayan; Xiao, Jingfa";2018;1;PGAP-X: extension on pan-genome analysis pipeline.;BMC Genomics;19;Suppl 1;36;;9;;Y;cc by;19/01/2018;;Y;N
MED;29439649;PMC5812216;10.1186/s12864-018-4486-3;"Killian, Jackson A; Topiwala, Taha M; Pelletier, Alex R; Frankhouser, David E; Yan, Pearlly S; Bundschuh, Ralf";2018;2;FuSpot: a web-based tool for visual evaluation of fusion candidates.;BMC Genomics;19;1;139;;0;"""NIGMS NIH HHS"":""T32 GM068412"",""National Institute of General Medical Sciences"":""T32GM068412"",""NCI NIH HHS"":""R50 CA211524"",""National Cancer Institute"":""P30CA016058"",""Pelotonia, Ohio State University"":""Pelotonia Graduate Research Fellowship"",""Pelotonia, Ohio State University"":""Pelotonia Undergraduate Research Fellowship"",""NCI NIH HHS"":""P30CA016058"",""NCI NIH HHS"":""P30 CA016058"",""Ohio Supercomputer Center"":""An allocation of computing time"",""NIGMS NIH HHS"":""T32GM068412""";Y;cc by;13/02/2018;;Y;N
MED;29958536;PMC6025839;10.1186/s13104-018-3507-2;"MacKay, Kimberly; Kusalik, Anthony; Eskiw, Christopher H";2018;6;GrapHi-C: graph-based visualization of Hi-C datasets.;BMC Res Notes;11;1;418;;2;"""Natural Sciences and Engineering Research Council of Canada"":""RGPIN 37207"",""Natural Sciences and Engineering Research Council of Canada"":""Vanier Canada Graduate Scholarship""";Y;cc by;29/06/2018;;Y;N
MED;30257674;PMC6158907;10.1186/s12918-018-0607-5;"Rowe, Elliot; Palsson, Bernhard O; King, Zachary A";2018;9;Escher-FBA: a web application for interactive flux balance analysis.;BMC Syst Biol;12;1;84;;9;"""Novo Nordisk Fonden"":""NNF10CC1016517"",""NNF Center for Biosustainability"":""Genome Scale CHO in Silico Models"",""Novo Nordisk"":""NNF10CC1016517"",""NNF Center for Biosustainability"":""Network Reconstruction""";Y;cc by;26/09/2018;;Y;N
MED;30528274;PMC6311449;10.1016/j.cels.2018.10.015;"Wu, Yan; Tamayo, Pablo; Zhang, Kun";2018;12;Visualizing and Interpreting Single-Cell Gene Expression Datasets with Similarity Weighted Nonnegative Embedding.;Cell Syst;7;6;656-666.e4;;17;"""NIH"":""P30 CA023100"",""NIGMS NIH HHS"":""R01 GM123313"",""NIH"":""R01HG009285"",""NIH"":""U01MH098977"",""NHGRI NIH HHS"":""R01 HG009285"",""NIMH NIH HHS"":""U01 MH098977"",""NCI NIH HHS"":""U01 CA217885"",""NCI NIH HHS"":""U24 CA194107"",""NCI NIH HHS"":""P30 CA023100"",""NIH"":""U01CA217885"",""NCI NIH HHS"":""R01 CA222826"",""NIMH NIH HHS"":""U01 MH114828"",""NHLBI NIH HHS"":""R01 HL123755"",""NIH"":""R01HL123755""";N;;05/12/2018;26/12/2019;Y;N
MED;30172842;PMC6366324;10.1016/j.cels.2018.07.001;"Metz, Kathleen S; Deoudes, Erika M; Berginski, Matthew E; Jimenez-Ruiz, Ivan; Aksoy, Bulent Arman; Hammerbacher, Jeff; Gomez, Shawn M; Phanstiel, Douglas H";2018;9;Coral: Clear and Customizable Visualization of Human Kinome Data.;Cell Syst;7;3;347-350.e1;;29;"""National Human Genome Research Institute"":""R00HG008662"",""NIGMS NIH HHS"":""T32 GM067553"",""National Institute of General Medical Sciences"":""5T32 GM007092"",""National Cancer Institute"":""R01CA177993"",""NHGRI NIH HHS"":""R00 HG008662"",""NIDDK NIH HHS"":""U24 DK116204"",""National Institutes of Health"":""ID_NOT_SUPPLIED"",""NCI NIH HHS"":""R01 CA177993"",""National Institute of Diabetes and Digestive and Kidney Diseases"":""U24DK116204"",""NCI NIH HHS"":""P30 CA016086"",""NIGMS NIH HHS"":""T32 GM007092""";N;;29/08/2018;26/09/2019;Y;N
MED;29936184;PMC6469860;10.1016/j.cels.2018.05.017;"Cho, Hyunghoon; Berger, Bonnie; Peng, Jian";2018;8;Generalizable and Scalable Visualization of Single-Cell Data Using Neural Networks.;Cell Syst;7;2;185-191.e4;;16;"""US NIH"":""R01GM081871"",""NIGMS NIH HHS"":""R01 GM081871"",""US National Science Foundation"":""1652815"",""Kwanjeong Educational Foundation"":""ID_NOT_SUPPLIED"",""Sloan Research Fellowship"":""ID_NOT_SUPPLIED""";N;;20/06/2018;;Y;N
MED;29428417;PMC6047755;10.1016/j.cels.2018.01.001;"Robinson, James T; Turner, Douglass; Durand, Neva C; Thorvaldsdóttir, Helga; Mesirov, Jill P; Aiden, Erez Lieberman";2018;2;Juicebox.js Provides a Cloud-Based Visualization System for Hi-C Data.;Cell Syst;6;2;256-258.e1;;65;"""NVIDIA Research Center"":""ID_NOT_SUPPLIED"",""NIH NCI Informatics Technology for Cancer Research"":""U24CA210004"",""NIH HHS"":""DP2 OD008540"",""Welch Foundation"":""Q-1866"",""President&apos;s Early Career"":""ID_NOT_SUPPLIED"",""NIH National Cancer Institute"":""R01CA157304"",""NIH 4D Nucleome"":""U01HL130010"",""Cancer Prevention Research Institute of Texas Scholar"":""R1304"",""NCI NIH HHS"":""U24 CA210004"",""NIH"":""1DP2OD008540-01"",""NHGRI NIH HHS"":""UM1 HG009375"",""Google Research"":""ID_NOT_SUPPLIED"",""IBM University Challenge"":""ID_NOT_SUPPLIED"",""McNair Medical Institute Scholar"":""ID_NOT_SUPPLIED"",""NSF Physics Frontiers Center"":""PHY-1427654"",""NCI NIH HHS"":""R01 CA157304"",""NIGMS NIH HHS"":""R01 GM074024"",""NHLBI NIH HHS"":""U01 HL130010"",""NIH Encyclopedia of DNA Elements (ENCODE) Mapping Center"":""UM1HG009375""";Y;cc by;07/02/2018;;Y;N
MED;30002819;PMC6013759;10.12688/f1000research.14966.1;"Rue-Albrecht, Kevin; Marini, Federico; Soneson, Charlotte; Lun, Aaron T L";2018;;iSEE: Interactive SummarizedExperiment Explorer.;F1000Res;7;;741;;17;;Y;cc by;14/06/2018;;Y;N
MED;30228880;PMC6124381;10.12688/f1000research.15858.1;Quinn, Thomas P;2018;;Visualizing balances of compositional data: A new alternative to balance dendrograms.;F1000Res;7;;1278;;3;;Y;cc by;14/08/2018;;Y;N
MED;30135734;PMC6092909;10.12688/f1000research.15433.1;"Kancherla, Jayaram; Zhang, Alexander; Gottfried, Brian; Bravo, Hector Corrada";2018;;Epiviz Web Components: reusable and extensible component library to visualize functional genomic datasets.;F1000Res;7;;1096;;2;"""NIGMS NIH HHS"":""R01 GM114267""";Y;cc by;17/07/2018;;Y;N
MED;30705748;PMC6343226;10.12688/f1000research.14012.3;"Huynh, Trung; Xu, Sen";2018;;Gene Annotation Easy Viewer (GAEV): Integrating KEGG's Gene Function Annotations and Associated Molecular Pathways.;F1000Res;7;;416;;3;;Y;cc by;29/03/2018;;Y;N
MED;30143029;PMC6109259;10.1186/s13059-018-1486-1;"Kerpedjiev, Peter; Abdennur, Nezar; Lekschas, Fritz; McCallum, Chuck; Dinkla, Kasper; Strobelt, Hendrik; Luber, Jacob M; Ouellette, Scott B; Azhir, Alaleh; Kumar, Nikhil; Hwang, Jeewon; Lee, Soohyun; Alver, Burak H; Pfister, Hanspeter; Mirny, Leonid A; Park, Peter J; Gehlenborg, Nils";2018;8;HiGlass: web-based visual exploration and analysis of genome interaction maps.;Genome Biol;19;1;125;;110;"""National Cancer Institute"":""U01 CA200059"",""NIDDK NIH HHS"":""U54 DK107980"",""NHGRI NIH HHS"":""R00 HG007583"",""National Human Genome Research Institute"":""R00 HG007583"",""National Cancer Institute (US)"":""U01 CA200059"",""NCI NIH HHS"":""U01 CA200059"",""National Human Genome Research Institute"":""U54 HG007963"",""NHGRI NIH HHS"":""U54 HG007963"",""National Human Genome Research Institute (US)"":""U54 HG007963"",""NHGRI NIH HHS"":""T32 HG002295"",""National Human Genome Research Institute (US)"":""R00 HG007583""";Y;cc by;24/08/2018;;Y;N
MED;29134600;;10.1007/978-1-4939-7343-9_18;"Turner, Dann; Sutton, J Mark; Reynolds, Darren M; Sim, Eby M; Petty, Nicola K";2018;;Visualization of Phage Genomic Data: Comparative Genomics and Publication-Quality Diagrams.;Methods Mol Biol;1681;;239-260;;2;;N;;01/01/2018;;N;N
MED;30334208;;10.1007/978-1-4939-8639-2_7;Rakers, Christin;2018;;Core Statistical Methods for Chemogenomic Data.;Methods Mol Biol;1825;;227-277;;0;;N;;01/01/2018;;N;N
MED;30935898;PMC6664293;10.1016/j.jalz.2019.01.011;"Bihlmeyer, Nathan A; Merrill, Emily; Lambert, Yann; Srivastava, Gyan P; Clark, Timothy W; Hyman, Bradley T; Das, Sudeshna";2019;6;Novel methods for integration and visualization of genomics and genetics data in Alzheimer's disease.;Alzheimers Dement;15;6;788-798;;11;"""National Institute on Aging"":""AG041232"",""National Institute on Aging"":""P30 AG19610"",""NIA"":""P50 AG016574"",""National Institute on Aging"":""P50 AG016574"",""NIA NIH HHS"":""P50 AG025711"",""NIA"":""R01 AG017216"",""NIA NIH HHS"":""R01 AG017917"",""NIA"":""U01 AG046139"",""NIA NIH HHS"":""U01 AG046139"",""National Institute on Aging"":""U01 AG046139"",""Illinois Department of Public Health"":""ID_NOT_SUPPLIED"",""NIA NIH HHS"":""P50 AG016574"",""National Institute on Aging"":""R01 AG003949"",""NIA NIH HHS"":""R01 AG015819"",""NINDS"":""R01 NS080820"",""NINDS NIH HHS"":""R01 NS080820"",""National Institutes of Health"":""R01AG17917"",""National Institutes of Health"":""R01AG34374"",""NIA NIH HHS"":""U24 AG041689"",""NINDS NIH HHS"":""U24 NS072026"",""NACC"":""#U01 AG016976"",""National Institute on Aging"":""AG034504"",""NIA NIH HHS"":""P50 AG005134"",""National Institute on Aging"":""R01 AG017216"",""NIA NIH HHS"":""R01 AG041232"",""National Institutes of Health"":""R01AG36042"",""National Institutes of Health"":""R01AG42210"",""NIA NIH HHS"":""U01 AG006786"",""NIA NIH HHS"":""U01 AG016976"",""NIA NIH HHS"":""U01 AG046152"",""NIA NIH HHS"":""P01 AG003949"",""NIA"":""R01 AG025711"",""National Institute on Aging"":""R01 AG025711"",""NIA NIH HHS"":""R01 AG036042"",""National Institutes of Health"":""R01AG15819"",""NIA"":""U01 AG006576"",""National Institutes of Health"":""U01AG46152"",""Massachusetts Center for Alzheimer Therapeutics Science"":""ID_NOT_SUPPLIED"",""Mayo Foundation"":""ID_NOT_SUPPLIED"",""National Institute on Aging"":""ID_NOT_SUPPLIED"",""NIA NIH HHS"":""P01 AG017216"",""National Institutes of Health"":""P30AG10161"",""NIA NIH HHS"":""R01 AG032990"",""National Institute on Aging"":""R01 AG032990"",""NIA NIH HHS"":""R01 AG034374"",""NIA NIH HHS"":""R01 AG034504"",""NIA NIH HHS"":""R01 AG039478"",""National Institutes of Health"":""R01NS78009"",""Arizona Biomedical Research Commission"":""ID_NOT_SUPPLIED"",""NIA NIH HHS"":""P30 AG019610"",""NIA NIH HHS"":""R01 AG036836"",""National Institutes of Health"":""R01AG39478"",""NIA"":""U01 AG006786"",""National Institute on Aging"":""U01 AG006786"",""National Institute of Neurological Disorders and Stroke"":""U24 NS072026"",""Arizona Department of Health Services"":""ID_NOT_SUPPLIED"",""Arizona Department of Health Services"":""211002"",""NIA NIH HHS"":""P30 AG010161"",""NIA NIH HHS"":""P30 AG062421"",""NIA"":""R01 AG003949"",""NIA"":""R01 AG018023"",""NIA"":""R01 AG032990"",""NIA NIH HHS"":""R01 AG042210"",""NINDS NIH HHS"":""R01 NS078009"",""National Institutes of Health"":""R01AG36836"",""National Institute on Aging"":""U01 AG006576"",""National Institutes of Health"":""U18NS82140"",""CurePSP"":""ID_NOT_SUPPLIED"",""NIA NIH HHS"":""R01 AG018023"",""National Institute on Aging"":""R01 AG018023"",""National Institute of Neurological Disorders and Stroke"":""R01 NS080820"",""NINDS NIH HHS"":""U18 NS082140""";N;;29/03/2019;;Y;N
MED;31406507;PMC6685253;10.1186/s13040-019-0204-1;"Brionne, Aurélien; Juanchich, Amélie; Hennequet-Antier, Christelle";2019;;ViSEAGO: a Bioconductor package for clustering biological functions using Gene Ontology and semantic similarity.;BioData Min;12;;16;;17;;Y;cc by;06/08/2019;;Y;N
MED;30256887;PMC6513170;10.1093/bioinformatics/bty832;"Crisan, Anamaria; Gardy, Jennifer L; Munzner, Tamara";2019;5;A systematic method for surveying data visualizations and a resulting genomic epidemiology visualization typology: GEViT.;Bioinformatics;35;10;1668-1676;;5;"""Michael Smith Foundation"":""ID_NOT_SUPPLIED"",""CIHR Vanier Scholarship"":""ID_NOT_SUPPLIED"",""Canada Research Chairs Program"":""ID_NOT_SUPPLIED"",""NSERC Discovery Program"":""ID_NOT_SUPPLIED""";Y;cc by;01/05/2019;;Y;N
MED;31560238;;10.2144/btn-2018-0179;"Khurshed, Mohammed; Molenaar, Remco J; van Noorden, Cornelis Jf";2019;10;A simple <i>in silico</i> approach to generate gene-expression profiles from subsets of cancer genomics data.;Biotechniques;67;4;172-176;;1;;N;;01/10/2019;;N;N
MED;31861975;PMC6923819;10.1186/s12859-019-3242-2;"Feng, Xikang; Wang, Zishuai; Li, Hechen; Li, Shuai Cheng";2019;12;MIRIA: a webserver for statistical, visual and meta-analysis of RNA editing data in mammals.;BMC Bioinformatics;20;Suppl 24;596;;0;;Y;cc by;22/12/2019;;Y;N
MED;31729955;PMC6858670;10.1186/s12859-019-3174-x;"Giguere, Daniel J; Macklaim, Jean M; Lieng, Brandon Y; Gloor, Gregory B";2019;11;omicplotR: visualizing omic datasets as compositions.;BMC Bioinformatics;20;1;580;;0;"""Canadian Network for Research and Innovation in Machining Technology, Natural Sciences and Engineering Research Council of Canada"":""RGPIN-03878-2015""";Y;cc by;15/11/2019;;Y;N
MED;31324140;PMC6642501;10.1186/s12859-019-2957-4;"Liu, Ge; Zeng, Haoyang; Gifford, David K";2019;7;Visualizing complex feature interactions and feature sharing in genomic deep neural networks.;BMC Bioinformatics;20;1;401;;7;"""National Institutes of Health"":""U01HG007037"",""National Institutes of Health"":""R01CA218094""";Y;cc by;19/07/2019;;Y;N
MED;31830921;PMC6909530;10.1186/s12859-019-3299-y;"Cai, Lei; Wu, Yufeng; Gao, Jingyang";2019;12;DeepSV: accurate calling of genomic deletions from high-throughput sequencing data using deep convolutional neural network.;BMC Bioinformatics;20;1;665;;3;"""National Science Foundation"":""III-1526415"",""Fundamental Research Funds for the Central Universities & Research projects on biomedical transformation of China-Japan Friendship Hospital"":""PYBZ1834"",""Natural Science Foundation of Beijing Municipality"":""5182018"",""Fundamental Research Funds for the Central Universities &amp; Research projects on biomedical transformation of China-Japan Friendship Hospital"":""PYBZ1834""";Y;cc by;12/12/2019;;Y;N
MED;31046658;PMC6498700;10.1186/s12859-019-2797-2;"Wang, Zhe; Hu, Junming; Johnson, W Evan; Campbell, Joshua D";2019;5;scruff: an R/Bioconductor package for preprocessing single-cell RNA-sequencing data.;BMC Bioinformatics;20;1;222;;7;"""Informatics Technology for Cancer Research"":""1U01 CA220413-01"",""NCI NIH HHS"":""U01 CA220413"",""LUNGevity Foundation"":""Career Development Award""";Y;cc by;02/05/2019;;Y;N
MED;30841857;PMC6404320;10.1186/s12859-019-2706-8;"Egorov, Artyom A; Sakharova, Ekaterina A; Anisimova, Aleksandra S; Dmitriev, Sergey E; Gladyshev, Vadim N; Kulakovskiy, Ivan V";2019;3;svist4get: a simple visualization tool for genomic tracks from sequencing experiments.;BMC Bioinformatics;20;1;113;;7;"""Russian Foundation for Basic Research"":""18-34-20024"",""Government Council on Grants, Russian Federation"":""14.W03.31.0012""";Y;cc by;06/03/2019;;Y;N
MED;31208319;PMC6580570;10.1186/s12859-019-2842-1;"Piqué, Daniel G; Andriani, Grasiella A; Maggi, Elaine; Zimmerman, Samuel E; Greally, John M; Montagna, Cristina; Mar, Jessica C";2019;6;Aneuvis: web-based exploration of numerical chromosomal variation in single cells.;BMC Bioinformatics;20;1;336;;0;"""National Stem Cell Foundation of Australia"":""Metcalf Prize"",""NCI NIH HHS"":""P30 CA013330"",""National Institutes of Health"":""P30CA013330"",""Australian Research Council"":""FT170100047"",""NIGMS NIH HHS"":""T32 GM007288"",""National Institutes of Health"":""NIH T32-GM007288""";Y;cc by;17/06/2019;;Y;N
MED;31856718;PMC6923931;10.1186/s12864-019-6287-8;"Zeng, Shuai; Lyu, Zhen; Narisetti, Siva Ratna Kumari; Xu, Dong; Joshi, Trupti";2019;12;Knowledge Base Commons (KBCommons) v1.1: a universal framework for multi-omics data integration and biological discoveries.;BMC Genomics;20;Suppl 11;947;;1;;Y;cc by;20/12/2019;;Y;N
MED;30611200;PMC6321710;10.1186/s12864-018-5362-x;"Kucukural, Alper; Yukselen, Onur; Ozata, Deniz M; Moore, Melissa J; Garber, Manuel";2019;1;DEBrowser: interactive differential expression analysis and visualization tool for count data.;BMC Genomics;20;1;6;;59;"""National Human Genome Research Institute"":""#U01 HG007910-01"",""NHGRI NIH HHS"":""U01 HG007910"",""NCATS NIH HHS"":""UL1 TR001453"",""National Center for Advancing Translational Sciences (US)"":""UL1 TR001453-01"",""National Center for Advancing Translational Sciences"":""UL1 TR001453-01""";Y;cc by;05/01/2019;;Y;N
MED;31812694;;10.1016/j.cels.2019.11.002;"Morrow, Alyssa Kramer; He, George Zhixuan; Nothaft, Frank Austin; Tu, Eric Tongching; Paschall, Justin; Yosef, Nir; Joseph, Anthony Douglas";2019;12;Mango: Exploratory Data Analysis for Large-Scale Sequencing Datasets.;Cell Syst;9;6;609-613.e3;;0;"""NHGRI NIH HHS"":""U54 HG007990"",""U.S. Department of Energy"":""ID_NOT_SUPPLIED"",""Amazon Web Services"":""ID_NOT_SUPPLIED"",""National Science Foundation"":""ID_NOT_SUPPLIED"",""U.S. Department of Homeland Security"":""ID_NOT_SUPPLIED"",""Chan Zuckerberg Initiative"":""ID_NOT_SUPPLIED"",""Defense Advanced Research Projects Agency"":""ID_NOT_SUPPLIED"",""National Institutes of Health"":""ID_NOT_SUPPLIED""";N;;04/12/2019;;N;N
MED;30674538;PMC6404606;10.1534/g3.118.200745;"Douglass, Alexander P; O'Brien, Caoimhe E; Offei, Benjamin; Coughlan, Aisling Y; Ortiz-Merino, Raúl A; Butler, Geraldine; Byrne, Kevin P; Wolfe, Kenneth H";2019;3;Coverage-Versus-Length Plots, a Simple Quality Control Step for <i>de Novo</i> Yeast Genome Sequence Assemblies.;G3 (Bethesda);9;3;879-887;;11;"""Wellcome Trust"":""ID_NOT_SUPPLIED"",""Biotechnology and Biological Sciences Research Council"":""ID_NOT_SUPPLIED"",""Wellcome Trust"":""105341/Z/14/Z""";Y;cc by;07/03/2019;;Y;N
MED;31739806;PMC6859644;10.1186/s13059-019-1854-5;"Chen, Huidong; Lareau, Caleb; Andreani, Tommaso; Vinyard, Michael E; Garcia, Sara P; Clement, Kendell; Andrade-Navarro, Miguel A; Buenrostro, Jason D; Pinello, Luca";2019;11;Assessment of computational methods for the analysis of single-cell ATAC-seq data.;Genome Biol;20;1;241;;68;"""NHGRI NIH HHS"":""R00HG008399"",""NHGRI NIH HHS"":""R00 HG008399"",""National Human Genome Research Institute"":""R35HG010717"",""Chan Zuckerberg Initiative DAF"":""2018- 182734"",""National Human Genome Research Institute"":""R00HG008399"",""NHGRI NIH HHS"":""R35 HG010717"",""National Human Genome Research Institute (US)"":""R35HG010717""";Y;cc by;18/11/2019;;Y;N
MED;31095319;PMC6668580;10.1093/gbe/evz100;"Zhang, Javi; Parkinson, John";2019;7;PopNetD3-A Network-Based Web Resource for Exploring Population Structure.;Genome Biol Evol;11;7;1730-1735;;1;"""University of Toronto’s Medicine"":""ID_NOT_SUPPLIED"",""Natural Sciences and Engineering Research Council of Canada"":""RGPIN-2014-06664"",""Canadian Institute of Health Research"":""FRN 152921"",""CIHR"":""FRN 152921""";Y;cc by;01/07/2019;;Y;N
MED;32001327;PMC7056914;10.1016/j.gpb.2019.05.003;Hoff, Katharina Jasmin;2019;10;MakeHub: Fully Automated Generation of UCSC Genome Browser Assembly Hubs.;Genomics Proteomics Bioinformatics;17;5;546-549;;2;"""US National Institutes of Health"":""HG000783"",""NHGRI NIH HHS"":""R01 HG000783""";Y;cc by-nc-nd;01/10/2019;;Y;N
MED;31931182;PMC7056921;10.1016/j.gpb.2019.07.003;"Yu, Yiming; Yao, Wen; Wang, Yuping; Huang, Fangfang";2019;10;shinyChromosome: An R/Shiny Application for Interactive Creation of Non-circular Plots of Whole Genomes.;Genomics Proteomics Bioinformatics;17;5;535-539;;3;"""Henan Agricultural University"":""30500581""";Y;cc by-nc-nd;01/10/2019;;Y;N
MED;30912749;PMC6454347;10.2196/13249;"Shin, Seo Jeong; You, Seng Chan; Park, Yu Rang; Roh, Jin; Kim, Jang-Hee; Kim, Jang-Hee; Haam, Seokjin; Reich, Christian G; Blacketer, Clair; Son, Dae-Soon; Oh, Seungbin; Park, Rae Woong";2019;3;Genomic Common Data Model for Seamless Interoperation of Biomedical Data in Clinical Practice: Retrospective Study.;J Med Internet Res;21;3;e13249;;5;;Y;cc by;26/03/2019;;Y;N
MED;31382034;;10.1016/j.jmoldx.2019.06.005;"Pearce, Thomas M; Nikiforova, Marina N; Roy, Somak";2019;11;Interactive Browser-Based Genomics Data Visualization Tools for Translational and Clinical Laboratory Applications.;J Mol Diagn;21;6;985-993;;3;;N;;02/08/2019;;N;N
MED;30691639;;10.1016/bs.mie.2018.10.016;"Nethery, Matthew A; Barrangou, Rodolphe";2019;;Predicting and visualizing features of CRISPR-Cas systems.;Methods Enzymol;616;;1-25;;6;;N;;19/12/2018;;N;N
MED;31228152;;10.1007/978-1-4939-9581-3_3;"Laulederkind, Stanley J F; Hayman, G Thomas; Wang, Shur-Jen; Hoffman, Matthew J; Smith, Jennifer R; Bolton, Elizabeth R; De Pons, Jeff; Tutaj, Marek A; Tutaj, Monika; Thota, Jyothi; Dwinell, Melinda R; Shimoyama, Mary";2019;;Rat Genome Databases, Repositories, and Tools.;Methods Mol Biol;2018;;71-96;;9;"""NHLBI NIH HHS"":""R01 HL064541""";N;;01/01/2019;;N;N
MED;31411700;PMC6878946;10.1093/molbev/msz185;"Priyam, Anurag; Woodcroft, Ben J; Rai, Vivek; Moghul, Ismail; Munagala, Alekhya; Ter, Filip; Chowdhary, Hiten; Pieniak, Iwo; Maynard, Lawrence J; Gibbins, Mark Anthony; Moon, HongKee; Davis-Richardson, Austin; Uludag, Mahmut; Watson-Haigh, Nathan S; Challis, Richard; Nakamura, Hiroyuki; Favreau, Emeline; Gómez, Esteban A; Pluskal, Tomás; Leonard, Guy; Rumpf, Wolfgang; Wurm, Yannick";2019;12;Sequenceserver: A Modern Graphical User Interface for Custom BLAST Databases.;Mol Biol Evol;36;12;2922-2924;;42;"""Natural Environment Research Council"":""NE/L00626X/1"",""Biotechnology and Biological Sciences Research Council"":""BB/K004204/1"",""Biotechnology and Biological Sciences Research Council"":""ID_NOT_SUPPLIED"",""European Research Council"":""ID_NOT_SUPPLIED"",""United States Department of Energy"":""ID_NOT_SUPPLIED""";Y;cc by;01/12/2019;;Y;N
MED;31792271;PMC6889410;10.1038/s41598-019-54446-x;"Redin, David; Frick, Tobias; Aghelpasand, Hooman; Käller, Max; Borgström, Erik; Olsen, Remi-Andre; Ahmadian, Afshin";2019;12;High throughput barcoding method for genome-scale phasing.;Sci Rep;9;1;18116;;0;"""Erling Persson Family Foundation"":""ID_NOT_SUPPLIED"",""Stiftelsen Olle Engkvist Byggmästare"":""2015/347""";Y;cc by;02/12/2019;;Y;N
MED;31312019;PMC6635410;10.1038/s41598-019-46773-w;"Pérez-Wohlfeil, Esteban; Diaz-Del-Pino, Sergio; Trelles, Oswaldo";2019;7;Ultra-fast genome comparison for large-scale genomic experiments.;Sci Rep;9;1;10274;;4;;Y;cc by;16/07/2019;;Y;N
MED;32203640;PMC7508772;10.1002/bmb.21347;Craig, Paul A;2020;11;Developing and applying computational resources for biochemistry education.;Biochem Mol Biol Educ;48;6;579-584;;2;"""National Science Foundation"":""1709170"",""National Science Foundation"":""0402408"",""National Science Foundation"":""1503811"",""National Institute of General Medical Sciences"":""R15GM078077"",""NIGMS NIH HHS"":""R15 GM078077""";N;;23/03/2020;01/11/2021;Y;N
MED;32400064;;10.1002/bmb.21359;Craig, Paul A;2020;11;Something old, something new: Teaching the BMB lab.;Biochem Mol Biol Educ;48;6;640-642;;0;"""National Science Foundation"":""1503811"",""NIGMS NIH HHS"":""R15 GM078077"",""National Science Foundation"":""1709170""";N;;13/05/2020;;N;N
MED;31392327;;10.1093/bioinformatics/btz634;"Kurowski, Tomasz J; Mohareb, Fady";2020;2;Tersect: a set theoretical utility for exploring sequence variant data.;Bioinformatics;36;3;934-935;;1;"""Biotechnology and Biological Sciences Research Council"":""BB/L011611/1"",""BBSRC-funded"":""BB/L011611/1""";N;;01/02/2020;;N;N
MED;32600310;PMC7322916;10.1186/s12859-020-03577-4;"Yousif, Ayman; Drou, Nizar; Rowe, Jillian; Khalfan, Mohammed; Gunsalus, Kristin C";2020;6;NASQAR: a web-based platform for high-throughput sequencing data analysis and visualization.;BMC Bioinformatics;21;1;267;;10;;Y;cc by;29/06/2020;;Y;N
MED;32028885;PMC7006390;10.1186/s12859-020-3371-7;"Palombo, Valentino; Milanesi, Marco; Sferra, Gabriella; Capomaccio, Stefano; Sgorlon, Sandy; D'Andrea, Mariasilvia";2020;2;PANEV: an R package for a pathway-based network visualization.;BMC Bioinformatics;21;1;46;;6;;Y;cc by;06/02/2020;;Y;N
MED;31952481;PMC6969480;10.1186/s12859-020-3360-x;"Surujon, Defne; van Opijnen, Tim";2020;1;ShinyOmics: collaborative exploration of omics-data.;BMC Bioinformatics;21;1;22;;2;"""National Institutes of Health"":""GM115931"",""NIH HHS"":""GM115931"",""National Institutes of Health"":""AI110724"",""National Institutes of Health"":""AI124302"",""NIH HHS"":""AI110724"",""NIH HHS"":""AI124302""";Y;cc by;17/01/2020;;Y;N
MED;32050905;PMC7017537;10.1186/s12859-020-3386-0;"Li, Jia; Yin, Yue; Zhang, Mutian; Cui, Jie; Zhang, Zhenhai; Zhang, Zhiyong; Sun, Deqiang";2020;2;GsmPlot: a web server to visualize epigenome data in NCBI.;BMC Bioinformatics;21;1;55;;1;"""Cancer Prevention and Research Institute of Texas"":""RP180131""";Y;cc by;12/02/2020;;Y;N
MED;31924160;PMC6954550;10.1186/s12859-020-3340-1;"Alexander, TA; Machiela, MJ";2020;1;LDpop: an interactive online tool to calculate and visualize geographic LD patterns.;BMC Bioinformatics;21;1;14;;12;"""Division of Cancer Epidemiology and Genetics, National Cancer Institute"":""Intramural Research Program""";Y;cc by;10/01/2020;;Y;N
MED;32293247;PMC7158102;10.1186/s12859-020-3477-y;"Ashby, Cody; Rutherford, Michael; Bauer, Michael A; Peterson, Erich A; Wang, Yan; Boyle, Eileen M; Wardell, Christopher P; Walker, Brian A";2020;4;TarPan: an easily adaptable targeted sequencing panel viewer for research and clinical use.;BMC Bioinformatics;21;1;144;;1;;Y;cc by;15/04/2020;;Y;N
MED;33228531;PMC7686774;10.1186/s12864-020-07217-2;"Wilkey, Andrew P; Brown, Anne V; Cannon, Steven B; Cannon, Ethalinda K S";2020;11;GCViT: a method for interactive, genome-wide visualization of resequencing and SNP array data.;BMC Genomics;21;1;822;;2;"""Agricultural Research Service"":""5030-21000-069-00D"",""National Science Foundation"":""1444806""";Y;cc by;23/11/2020;;Y;N
MED;32664861;PMC7386244;10.1186/s12864-020-06832-3;"Bergenstråhle, Joseph; Larsson, Ludvig; Lundeberg, Joakim";2020;7;Seamless integration of image and molecular analysis for spatial transcriptomics workflows.;BMC Genomics;21;1;482;;21;"""Cancerfonden"":""ID_NOT_SUPPLIED"",""Familjen Erling-Perssons Stiftelse"":""ID_NOT_SUPPLIED"",""Horizon 2020"":""ID_NOT_SUPPLIED"",""Science for Life Laboratory"":""ID_NOT_SUPPLIED"",""Vetenskapsrådet"":""ID_NOT_SUPPLIED"",""Knut och Alice Wallenbergs Stiftelse"":""ID_NOT_SUPPLIED"",""Stiftelsen för Strategisk Forskning"":""ID_NOT_SUPPLIED"",""Leona M. and Harry B. Helmsley Charitable Trust"":""ID_NOT_SUPPLIED""";Y;cc by;14/07/2020;;Y;N
MED;31783254;;10.1016/j.compbiomed.2019.103558;"Dutta, Aparajita; Dalmia, Aman; R, Athul; Singh, Kusum Kumari; Anand, Ashish";2020;1;Using the Chou's 5-steps rule to predict splice junctions with interpretable bidirectional long short-term memory networks.;Comput Biol Med;116;;103558;;0;"""SERB, India"":""ID_NOT_SUPPLIED"",""Department of Biotechnology, Govt. of India"":""ID_NOT_SUPPLIED"",""MHRD, Govt of India"":""ID_NOT_SUPPLIED""";N;;21/11/2019;;N;N
MED;32733544;PMC7360841;10.3389/fgene.2020.00745;Frontiers Production Office;2020;;Erratum: FluentDNA: Nucleotide Visualization of Whole Genomes, Annotations, and Alignments.;Front Genet;11;;745;;0;;Y;cc by;08/07/2020;;Y;N
MED;32425967;PMC7203487;10.3389/fgene.2020.00292;"Seaman, Josiah; Buggs, Richard J A";2020;;FluentDNA: Nucleotide Visualization of Whole Genomes, Annotations, and Alignments.;Front Genet;11;;292;;0;"""Biotechnology and Biological Sciences Research Council"":""BB/S004661/1""";Y;cc by;30/04/2020;;Y;N
MED;32595658;PMC7300248;10.3389/fpls.2020.00701;"König, Patrick; Beier, Sebastian; Basterrechea, Martin; Schüler, Danuta; Arend, Daniel; Mascher, Martin; Stein, Nils; Scholz, Uwe; Lange, Matthias";2020;;BRIDGE - A Visual Analytics Web Tool for Barley Genebank Genomics.;Front Plant Sci;11;;701;;9;"""Bundesministerium für Bildung und Forschung"":""ID_NOT_SUPPLIED"",""Leibniz-Gemeinschaft"":""ID_NOT_SUPPLIED""";Y;cc by;11/06/2020;;Y;N
MED;33198787;PMC7670629;10.1186/s13073-020-00798-3;"Berbel Caban, Ana; Pak, Theodore R; Obla, Ajay; Dupper, Amy C; Chacko, Kieran I; Fox, Lindsey; Mills, Alexandra; Ciferri, Brianne; Oussenko, Irina; Beckford, Colleen; Chung, Marilyn; Sebra, Robert; Smith, Melissa; Conolly, Sarah; Patel, Gopi; Kasarskis, Andrew; Sullivan, Mitchell J; Altman, Deena R; van Bakel, Harm";2020;11;PathoSPOT genomic epidemiology reveals under-the-radar nosocomial outbreaks.;Genome Med;12;1;96;;3;"""New York State Department of Health"":""Empire Clinical Research Investigator Program"",""National Institutes of Health"":""KL2TR001435"",""National Institutes of Health"":""R01 AI119145"",""National Institutes of Health"":""S10OD018522"",""NIH HHS"":""F30 AI122673"",""National Institutes of Health"":""F30 AI122673"",""National Institutes of Health"":""S10OD026880"",""NIH HHS"":""KL2TR001435"",""NIAID NIH HHS"":""R01 AI119145"",""NIH HHS"":""S10 OD026880"",""NIH HHS"":""R01 AI119145"",""NIH HHS"":""S10 OD018522""";Y;cc by;16/11/2020;;Y;N
MED;30926570;;10.1016/j.ygeno.2019.03.012;"Panda, Arijit; Chaudhari, Narendrakumar M; Tripathy, Sucheta";2020;1;Genome Annotator Light (GAL): A Docker-based package for genome analysis and visualization.;Genomics;112;1;127-134;;1;"""CSIR-Network Project"":""BSC0121""";N;;26/03/2019;;N;N
MED;32236523;PMC7102281;10.1093/gigascience/giaa025;"McGowan, Thomas; Johnson, James E; Kumar, Praveen; Sajulga, Ray; Mehta, Subina; Jagtap, Pratik D; Griffin, Timothy J";2020;4;Multi-omics Visualization Platform: An extensible Galaxy plug-in for multi-omics data visualization and exploration.;Gigascience;9;4;giaa025;;3;"""National Cancer Institute"":""U24CA199347"",""National Institutes of Health"":""ID_NOT_SUPPLIED""";Y;cc by;01/04/2020;;Y;N
MED;32248568;;10.1002/humu.24018;"Kounelis, Fotios; Kanterakis, Alexandros; Kanavos, Andreas; Pandi, Maria-Theodora; Kordou, Zoe; Manusama, Olivia; Vonitsanos, Gerasimos; Katsila, Theodora; Tsermpini, Evangelia-Eirini; Lauschke, Volker M; Koromina, Maria; van der Spek, Peter J; Patrinos, George P";2020;6;Documentation of clinically relevant genomic biomarker allele frequencies in the next-generation FINDbase worldwide database.;Hum Mutat;41;6;1112-1122;;4;"""European Commission"":""200754"",""European Commission"":""305444"",""General Secretariat for Research and Technology"":""5002780""";N;;14/04/2020;;N;N
MED;31818883;PMC6907391;10.26508/lsa.201900546;"Blum, Matthias; Cholley, Pierre-Etienne; Malysheva, Valeriya; Nicaise, Samuel; Moehlin, Julien; Gronemeyer, Hinrich; Mendoza-Parra, Marco Antonio";2020;1;A comprehensive resource for retrieving, visualizing, and integrating functional genomics data. ;Life Sci Alliance;3;1;e201900546;;2;;Y;cc by;09/12/2019;;Y;N
MED;31953826;;10.1007/978-1-0716-0239-3_18;"Hattwell, Jake P N; Hastings, Janna; Casanueva, Olivia; Schirra, Horst Joachim; Witting, Michael";2020;;Using Genome-Scale Metabolic Networks for Analysis, Visualization, and Integration of Targeted Metabolomics Data.;Methods Mol Biol;2104;;361-386;;1;"""Medical Research Council"":""1642275"",""Biotechnology and Biological Sciences Research Council"":""BBS/E/B/000C0422"",""Biotechnology and Biological Sciences Research Council"":""BBS/E/B/000Z0046"",""Biotechnology and Biological Sciences Research Council"":""BBS/E/B/000C0426""";N;;01/01/2020;;N;N
MED;31960371;;10.1007/978-1-0716-0301-7_2;"Lerdrup, Mads; Hansen, Klaus";2020;;User-Friendly and Interactive Analysis of ChIP-Seq Data Using EaSeq.;Methods Mol Biol;2117;;35-63;;0;;N;;01/01/2020;;N;N
MED;32392343;PMC7319551;10.1093/nar/gkaa371;"Jia, Wenlong; Li, Hechen; Li, Shiying; Chen, Lingxi; Li, Shuai Cheng";2020;7;Oviz-Bio: a web-based platform for interactive cancer genomics data visualization.;Nucleic Acids Res;48;W1;W415-W426;;2;"""University Grants Committee"":""CityU 11257316"",""University Grants Committee"":""9042348""";Y;cc by-nc;01/07/2020;;Y;N
MED;32652789;;10.1111/tpj.14926;"Hong, Woo-Jong; Kim, Yu-Jin; Kim, Eui-Jung; Kumar Nalini Chandran, Anil; Moon, Sunok; Gho, Yun-Shil; Yoou, Myeong-Hyun; Kim, Sun Tae; Jung, Ki-Hong";2020;10;CAFRI-Rice: CRISPR applicable functional redundancy inspector to accelerate functional genomics in rice.;Plant J;104;2;532-545;;8;"""National Research Foundation of Korea"":""NRF?2019R1C1C1002636"",""National Research Foundation of Korea"":""NRF?2018H1A2A1060336"",""National Research Foundation of Korea"":""NRF?2018R1A4A1025158""";N;;31/08/2020;;N;N
MED;32744797;;10.1002/pmic.202000136;"Huh, Sunghyun; Kim, Min-Sik";2020;11;A User-Friendly Visualization Tool for Multi-Omics Data.;Proteomics;20;21-22;e2000136;;0;;N;;03/09/2020;;N;N
MED;34629071;PMC8504052;10.1186/s12859-021-04408-w;"Xu, Weize; Zhong, Quan; Lin, Da; Zuo, Ya; Dai, Jinxia; Li, Guoliang; Cao, Gang";2021;10;CoolBox: a flexible toolkit for visual analysis of genomics data.;BMC Bioinformatics;22;1;489;;1;"""National Natural Science Foundation of China"":""31941005"",""The Key Research and Development Program of Guangdong Province"":""2019B020211003"",""China Postdoctoral Science Foundation"":""2019M662676"",""National Natural Science Foundation of China"":""31702196"",""National Natural Science Foundation of China"":""31941014""";Y;cc by;10/10/2021;;Y;N
MED;33726674;PMC7967992;10.1186/s12859-021-04056-0;"Martin, Samuel; Leggett, Richard M";2021;3;Alvis: a tool for contig and read ALignment VISualisation and chimera detection.;BMC Bioinformatics;22;1;124;;3;"""Biotechnology and Biological Sciences Research Council"":""BB/CSP17270/1"",""Biotechnology and Biological Sciences Research Council"":""BBS/E/T/000PR9816"",""Biotechnology and Biological Sciences Research Council"":""BBS/E/T/000PR9817"",""Biotechnology and Biological Sciences Research Council"":""BBS/E/T/000PR9818""";Y;cc by;16/03/2021;;Y;N
MED;33407065;PMC7789646;10.1186/s12859-020-03902-x;Moulos, Panagiotis;2021;1;recoup: flexible and versatile signal visualization from next generation sequencing.;BMC Bioinformatics;22;1;2;;1;"""Stavros Niarchos Foundation"":""ID_NOT_SUPPLIED""";Y;cc by;06/01/2021;;Y;N
MED;34118871;PMC8196519;10.1186/s12864-021-07696-x;"Lin, Xue; Hua, Yingying; Gu, Shuanglin; Lv, Li; Li, Xingyu; Chen, Pin; Dai, Peng; Hu, Yunyun; Liu, Anna; Li, Jian";2021;6;kataegis: an R package for identification and visualization of the genomic localized hypermutation regions using high-throughput sequencing.;BMC Genomics;22;1;440;;0;"""Natural Science Foundation of the Jiangsu Higher Education Institutions of China"":""18KJB180015"",""National Natural Science Foundation of China"":""31871322"",""National Natural Science Foundation of China"":""31900473""";Y;cc by;12/06/2021;;Y;N
MED;34019806;;10.1016/j.ccell.2021.04.014;"Bagaev, Alexander; Kotlov, Nikita; Nomie, Krystle; Svekolkin, Viktor; Gafurov, Azamat; Isaeva, Olga; Osokin, Nikita; Kozlov, Ivan; Frenkel, Felix; Gancharova, Olga; Almog, Nava; Tsiper, Maria; Ataullakhanov, Ravshan; Fowler, Nathan";2021;6;Conserved pan-cancer microenvironment subtypes predict response to immunotherapy.;Cancer Cell;39;6;845-865.e7;;50;;N;;20/05/2021;;N;N
MED;35474671;PMC9017228;10.1016/j.crmeth.2021.100085;"Ferrés, Ignacio; Iraola, Gregorio";2021;9;An object-oriented framework for evolutionary pangenome analysis.;Cell Rep Methods;1;5;100085;;0;"""Agencia Nacional de Investigación e Innovación"":""ID_NOT_SUPPLIED""";Y;cc by-nc-nd;27/09/2021;;Y;N
MED;34506690;;10.1002/cpz1.252;"Skidmore, Zachary L; Campbell, Katie M; Cotto, Kelsy C; Griffith, Malachi; Griffith, Obi L";2021;9;Exploring the Genomic Landscape of Cancer Patient Cohorts with GenVisR.;Curr Protoc;1;9;e252;;0;"""NCI NIH HHS"":""K22 CA188163"",""NHGRI NIH HHS"":""R00 HG007940""";N;;01/09/2021;01/09/2022;N;N
MED;33780170;PMC8152575;10.1002/cpz1.90;"Xie, Zhuorui; Bailey, Allison; Kuleshov, Maxim V; Clarke, Daniel J B; Evangelista, John E; Jenkins, Sherry L; Lachmann, Alexander; Wojciechowicz, Megan L; Kropiwnicki, Eryk; Jagodnik, Kathleen M; Jeon, Minji; Ma'ayan, Avi";2021;3;Gene Set Knowledge Discovery with Enrichr.;Curr Protoc;1;3;e90;;131;"""National Institutes of Health"":""U54HL127624"",""NIH HHS"":""U24CA224260"",""NIGMS NIH HHS"":""T32 GM062754"",""NHLBI NIH HHS"":""U54 HL127624"",""National Institutes of Health"":""U24CA224260"",""NCI NIH HHS"":""U24 CA224260"",""NIH HHS"":""U54HL127624""";N;;01/03/2021;01/03/2022;Y;N
MED;34132422;;10.1002/jcb.30019;"Dong, Xiaorui; Xue, Hongzhang; Wei, Chaochun";2021;10;ivTerm-An R package for interactive visualization of functional analysis results of meta-omics data.;J Cell Biochem;122;10;1428-1434;;0;;N;;16/06/2021;;N;N
MED;33074720;PMC7994427;10.1089/cmb.2019.0434;"Taravella Oill, Angela M; Deshpande, Anagha J; Natri, Heini M; Wilson, Melissa A";2021;3;PopInf: An Approach for Reproducibly Visualizing and Assigning Population Affiliation in Genomic Samples of Uncertain Origin.;J Comput Biol;28;3;296-303;;0;"""NIGMS NIH HHS"":""R35 GM124827""";N;;19/10/2020;01/03/2022;Y;N
MED;34236683;;10.1007/978-1-0716-1613-0_11;Yemelin, Alexander;2021;;Making Visualization Work for You: Deriving Valuable Insights from Omics Data.;Methods Mol Biol;2356;;129-148;;1;;N;;01/01/2021;;N;N
MED;33289898;;10.1007/978-1-0716-1036-7_16;"Kuznetsov, Anatoliy; Bollin, Colleen J";2021;;NCBI Genome Workbench: Desktop Software for Comparative Genomics, Visualization, and GenBank Data Submission.;Methods Mol Biol;2231;;261-295;;10;;N;;01/01/2021;;N;N
MED;34251627;;10.1007/978-1-0716-1534-8_12;"Mishra, Bharat; Kumar, Nilesh; Liu, Jinbao; Pajerowska-Mukhtar, Karolina M";2021;;Dynamic Regulatory Event Mining by iDREM in Large-Scale Multi-omics Datasets During Biotic and Abiotic Stress in Plants.;Methods Mol Biol;2328;;191-202;;0;;N;;01/01/2021;;N;N
MED;33665976;;10.1111/1755-0998.13370;"Qi, Guo-An; Zheng, Yuan-Ting; Lin, Feng; Huang, Xin; Duan, Li-Wen; You, Yue; Liu, Hailan; Wang, Ying; Xu, Hai-Ming; Chen, Guo-Bo";2021;7;EigenGWAS: An online visualizing and interactive application for detecting genomic signatures of natural selection.;Mol Ecol Resour;21;5;1732-1744;;0;"""National Natural Science Foundation of China"":""31671570"",""National Natural Science Foundation of China"":""31771392"",""National Natural Science Foundation of China"":""31871707"",""Zhejiang Provisional People's Hospital Research Startup Fund"":""ZRY2018A004""";N;;17/03/2021;;N;N
MED;33277787;PMC7954937;10.1111/1755-0998.13305;"Negm, Sherif; Greenberg, Anya; Larracuente, Amanda M; Sproul, John S";2021;4;RepeatProfiler: A pipeline for visualization and comparative analysis of repetitive DNA profiles.;Mol Ecol Resour;21;3;969-981;;8;"""NIGMS NIH HHS"":""R35 GM119515"",""Division of Biological Infrastructure"":""DBI-1811930"",""NIH HHS"":""R35GM119515"",""Division of Molecular and Cellular Biosciences"":""MCB-1844693""";N;;04/01/2021;01/04/2022;Y;N
MED;35060754;PMC8988881;10.2144/btn-2021-0060;Krampis, Konstantinos;2022;2;Democratizing bioinformatics through easily accessible software platforms for non-experts in the field.;Biotechniques;72;2;36-38;;0;"""NCI NIH HHS"":""U54 CA221704"",""National Cancer Institute"":""U54 CA221704(5)"",""NCI NIH HHS"":""U54 CA221705""";Y;cc by-nc-nd;21/01/2022;;Y;N
MED;35016614;PMC8753883;10.1186/s12859-021-04556-z;"Anand, Lakshay; Rodriguez Lopez, Carlos M";2022;1;ChromoMap: an R package for interactive visualization of multi-omics data and annotation of chromosomes.;BMC Bioinformatics;23;1;33;;1;"""National Institute of Food and Agriculture"":""1018617"",""National Institute of Food and Agriculture"":""1020852""";Y;cc by;11/01/2022;;Y;N
MED;35413804;PMC9003978;10.1186/s12864-022-08467-y;"Kupkova, Kristyna; Mosquera, Jose Verdezoto; Smith, Jason P; Stolarczyk, Micha?; Danehy, Tessa L; Lawson, John T; Xue, Bingjie; Stubbs, John T; LeRoy, Nathan; Sheffield, Nathan C";2022;4;GenomicDistributions: fast analysis of genomic intervals with Bioconductor.;BMC Genomics;23;1;299;;0;"""NIGMS NIH HHS"":""GM128636"",""NIGMS NIH HHS"":""R35 GM128636""";Y;cc by;12/04/2022;;Y;N
MED;34671807;;10.1093/bib/bbab452;"Chen, Lingxi; Qing, Yuhao; Li, Ruikang; Li, Chaohui; Li, Hechen; Feng, Xikang; Li, Shuai Cheng";2022;1;Somatic variant analysis suite: copy number variation clonal visualization online platform for large-scale single-cell genomics.;Brief Bioinform;23;1;bbab452;;1;"""Hong Kong Innovation and Technology Fund"":""ITF 9440236""";N;;01/01/2022;;N;N
MED;35380624;;10.1093/bib/bbac105;"Ma, Yuanyuan; Sun, Zexuan; Zeng, Pengcheng; Zhang, Wenyu; Lin, Zhixiang";2022;5;JSNMF enables effective and accurate integrative analysis of single-cell multiomics data.;Brief Bioinform;23;3;bbac105;;0;"""Chinese University of Hong Kong"":""4053423"",""Hong Kong Research Grant Council"":""ECS 24301419"",""Chinese University of Hong Kong"":""4053476"",""Chinese University of Hong Kong"":""4930181"",""Hong Kong Research Grant Council"":""GRF 14301120"",""CRIM"":""ID_NOT_SUPPLIED""";N;;01/05/2022;;N;N
MED;35495152;PMC9039620;10.3389/fgene.2022.820361;"Yue, Zongliang; Slominski, Radomir; Bharti, Samuel; Chen, Jake Y";2022;;PAGER Web APP: An Interactive, Online Gene Set and Network Interpretation Tool for Functional Genomics.;Front Genet;13;;820361;;0;;Y;cc by;12/04/2022;;Y;N
MED;34596551;;10.1109/tvcg.2021.3114876;"L'Yi, Sehi; Wang, Qianwen; Lekschas, Fritz; Gehlenborg, Nils";2022;1;Gosling: A Grammar-based Toolkit for Scalable and Interactive Genomics Data Visualization.;IEEE Trans Vis Comput Graph;28;1;140-150;;1;"""NHGRI NIH HHS"":""UM1 HG011536"",""National Institutes of Health"":""UMIHG011536"",""National Institutes of Health"":""U01CA200059"",""NCI NIH HHS"":""U01 CA200059"",""NCI NIH HHS"":""U24 CA237617"",""National Institutes of Health"":""U24CA237617""";N;;30/12/2021;01/01/2023;N;N
MED;35331374;PMC9033612;10.1016/bs.mie.2021.11.008;"Hetrick, Kenton J; Raines, Ronald T";2022;;Assessing and utilizing esterase specificity in antimicrobial prodrug development.;Methods Enzymol;664;;199-220;;0;"""NIGMS NIH HHS"":""R21 GM135780"",""NIGMS NIH HHS"":""R01 GM044783""";N;;23/12/2021;;Y;N
MED;35037213;;10.1007/978-1-0716-2067-0_16;"Bandi, Venkat; Gutwin, Carl; Siri, Jorge Núñez; Neufeld, Eric; Sharpe, Andrew; Parkin, Isobel";2022;;Visualization Tools for Genomic Conservation.;Methods Mol Biol;2443;;285-308;;0;;N;;01/01/2022;;N;N
MED;35524132;;10.1007/978-1-0716-2257-5_25;"Denecker, Thomas; Lelandais, Gaëlle";2022;;Omics Analyses: How to Navigate Through a Constant Data Deluge.;Methods Mol Biol;2477;;457-471;;0;;N;;01/01/2022;;N;N
MED;34415532;;10.1007/978-1-0716-1390-0_5;"Pal, Koustav; Ferrari, Francesco";2022;;Visualizing and Annotating Hi-C Data.;Methods Mol Biol;2301;;97-132;;0;;N;;01/01/2022;;N;N
MED;35037207;;10.1007/978-1-0716-2067-0_10;"Wang, Liya; Lu, Zhenyuan; Van Buren, Peter; Ware, Doreen";2022;;SciApps: An Automated Platform for Processing and Distribution of Plant Genomics Data.;Methods Mol Biol;2443;;197-209;;0;;N;;01/01/2022;;N;N
MED;35037222;;10.1007/978-1-0716-2067-0_25;Marsh, Jacob;2022;;Linkage Disequilibrium Statistics and Block Visualization.;Methods Mol Biol;2443;;483-496;;0;;N;;01/01/2022;;N;N
MED;35584003;;10.1099/mgen.0.000818;"Bertelli, Claire; Gray, Kristen L; Woods, Nolan; Lim, Adrian C; Tilley, Keith E; Winsor, Geoffrey L; Hoad, Gemma R; Roudgar, Ata; Spencer, Adam; Peltier, James; Warren, Derek; Raphenya, Amogelang R; McArthur, Andrew G; Brinkman, Fiona S L";2022;5;Enabling genomic island prediction and comparison in multiple genomes to investigate bacterial evolution and outbreaks.;Microb Genom;8;5;;;0;"""Canadian Institutes of Health Research"":""Frederick Banting and Charles Best Canada Graduate Scholarship"",""Omics and Data Science Initiative, Simon Fraser University"":""Omics Data Science Initiative Graduate Scholarship"",""David Braley Chair in Computational Biology"":""ID_NOT_SUPPLIED"",""Genome Canada"":""ID_NOT_SUPPLIED"",""Société Académique Vaudoise"":""ID_NOT_SUPPLIED"",""Cisco Research Chair in Bioinformatics"":""ID_NOT_SUPPLIED"",""Swiss National Science Foundation"":""P300-PA_164673"",""Simon Fraser University"":""Weyerhaeuser Graduate Scholarship"",""Simon Fraser University"":""SFU Big Data Graduate Scholarship"",""Natural Sciences and Engineering Research Council of Canada"":""UBC/SFU NSERC-CREATE Bioinformatics Scholarship"",""Canadian Institutes of Health Research"":""ID_NOT_SUPPLIED""";N;;01/05/2022;;N;N
